# Supplementary material for: Morphological and phylogenetic analyses reveal two new entomopathogenic fungi within the genus Ophiocordyceps (Ophiocordycipitaceae, Hypocreales)
Source: MycoKeys. 2026 Mar 12;129:299–324. doi: 10.3897/mycokeys.129.177387 (PMC13003338; doi:10.3897/mycokeys.129.177387)
Supplement: XML Treatment for Ophiocordyceps simaoensis [file mycokeys.129.177387-treatment1.xml]

<!DOCTYPE tp:taxon-treatment
  PUBLIC "-//TaxonX//DTD Taxonomic Treatment Publishing DTD v0 20100105//EN" "tax-treatment-NSO.dtd">
<tp:taxon-treatment xmlns:tp="http://www.plazi.org/taxpub"><tp:treatment-meta><kwd-group><label>Taxon classification</label><kwd>
              <named-content content-type="kingdom">Fungi</named-content>
            </kwd><kwd>
              <named-content content-type="family">Ophiocordycipitaceae</named-content>
            </kwd></kwd-group><mixed-citation publication-type="journal"><person-group><name><surname>Wang</surname><given-names>Zhi-Qin</given-names></name><name><surname>Wang</surname><given-names>Zi-Han</given-names></name><name><surname>Shao</surname><given-names>Wen-Ya</given-names></name><name><surname>Wang</surname><given-names>Yuan-Bing</given-names></name></person-group><article-title>Morphological and phylogenetic analyses reveal two new entomopathogenic fungi within the genus <italic><tp:taxon-name><tp:taxon-name-part taxon-name-part-type="genus" reg="Ophiocordyceps">Ophiocordyceps</tp:taxon-name-part></tp:taxon-name></italic> (<italic><tp:taxon-name><tp:taxon-name-part taxon-name-part-type="family" reg="Ophiocordycipitaceae">Ophiocordycipitaceae</tp:taxon-name-part></tp:taxon-name></italic>, <italic><tp:taxon-name><tp:taxon-name-part taxon-name-part-type="order" reg="Hypocreales">Hypocreales</tp:taxon-name-part></tp:taxon-name></italic>)</article-title><source>MycoKeys</source><day>12</day><month>03</month><year>2026</year><volume>129</volume><fpage>299</fpage><lpage>324</lpage><pub-id pub-id-type="doi">10.3897/mycokeys.129.177387</pub-id></mixed-citation></tp:treatment-meta><tp:nomenclature><tp:taxon-name><object-id xmlns:xlink="http://www.w3.org/1999/xlink" content-type="arpha" xlink:type="simple">CB673D0E-6482-5EFC-A7A7-051BA9B0A560</object-id>
                		<tp:taxon-name-part taxon-name-part-type="genus" reg="Ophiocordyceps">Ophiocordyceps</tp:taxon-name-part> <tp:taxon-name-part taxon-name-part-type="species" reg="simaoensis">simaoensis</tp:taxon-name-part>
                	
                		<object-id xmlns:xlink="http://www.w3.org/1999/xlink" content-type="mycobank" xlink:type="simple">861273</object-id>
                	</tp:taxon-name><tp:taxon-authority>Z.Q. Wang &amp; Y.B. Wang</tp:taxon-authority><tp:taxon-status xmlns:xlink="http://www.w3.org/1999/xlink" xlink:type="simple">sp. nov.</tp:taxon-status><xref ref-type="fig" rid="F1">Fig. 2</xref></tp:nomenclature><tp:treatment-sec sec-type="Etymology"><title>Etymology.</title><p>Referring to the location where the fungus was discovered.</p><fig id="F1" position="float" orientation="portrait"><object-id xmlns:xlink="http://www.w3.org/1999/xlink" content-type="doi" xlink:type="simple">10.3897/mycokeys.129.177387.figure2</object-id><object-id xmlns:xlink="http://www.w3.org/1999/xlink" content-type="arpha" xlink:type="simple">52FD9B06-12EC-5DEF-930E-DFF101C127C9</object-id><label>Figure 2.</label><caption><p><italic><tp:taxon-name><tp:taxon-name-part taxon-name-part-type="genus" reg="Ophiocordyceps">Ophiocordyceps</tp:taxon-name-part> <tp:taxon-name-part taxon-name-part-type="species" reg="simaoensis">simaoensis</tp:taxon-name-part></tp:taxon-name></italic>. <bold>A, B</bold>. Stromata of fungus arising from the hosts; <bold>C</bold>. Apex of stroma; <bold>D</bold>. The host <italic><tp:taxon-name><tp:taxon-name-part taxon-name-part-type="genus" reg="Gryllotalpa">Gryllotalpa</tp:taxon-name-part></tp:taxon-name></italic> sp.; <bold>E, F</bold>. Perithecia; <bold>G</bold>. Colony on PDA; <bold>H</bold>. Asci; <bold>I, J</bold>. Ascospores. Scale bars: 2 cm (<bold>B</bold>); 1 mm (<bold>C</bold>); 500 µm (<bold>E</bold>); 100 µm (<bold>F</bold>); 1 mm (<bold>G</bold>); 10 µm (<bold>H–J</bold>).</p></caption><graphic xmlns:xlink="http://www.w3.org/1999/xlink" xlink:href="mycokeys-129-299-g002.jpg" id="oo_1559645.jpg" position="float" orientation="portrait" xlink:type="simple"><uri content-type="original_file" xlink:type="simple">https://binary.pensoft.net/fig/1559645</uri></graphic></fig></tp:treatment-sec><tp:treatment-sec sec-type="Type"><title>Type.</title><p>China • Yunnan Province, Pu’er City, Simao District, Ancient Tea Horse Road. <named-content xmlns:xlink="http://www.w3.org/1999/xlink" content-type="dwc:verbatimCoordinates" xlink:type="simple">22°50'N, 100°59'E</named-content>, alt. 1534 m, on an adult of <italic><tp:taxon-name><tp:taxon-name-part taxon-name-part-type="genus" reg="Gryllotalpa">Gryllotalpa</tp:taxon-name-part></tp:taxon-name></italic> buried in soil. 03 Aug. 2025, Zhiqin Wang (holotype <named-content xmlns:xlink="http://www.w3.org/1999/xlink" content-type="dwc:institutional_code" xlink:title="Cryptogamic Herbarium of Kunming Institute of Botany" xlink:href="https://scientific-collections.gbif.org/institution/a897b083-b832-4395-b663-209d7772a976" xlink:type="simple">HKAS</named-content> 126113, ex-type culture <abbrev xmlns:xlink="http://www.w3.org/1999/xlink" content-type="institution" xlink:title="Kunming Institute of Botany Culture Collection (" xlink:type="simple">KUNCC</abbrev> 11568).</p></tp:treatment-sec><tp:treatment-sec sec-type="Diagnosis"><title>Diagnosis.</title><p>Similar to <italic><tp:taxon-name><tp:taxon-name-part taxon-name-part-type="genus" reg="Ophiocordyceps">Ophiocordyceps</tp:taxon-name-part> <tp:taxon-name-part taxon-name-part-type="species" reg="fusiformis">fusiformis</tp:taxon-name-part></tp:taxon-name></italic>, but differs from it by producing smaller perithecia, asci, and ascospores. Its fertile parts are intermittent and irregular sheets distributed in the middle part of the stromata.</p></tp:treatment-sec><tp:treatment-sec sec-type="Description"><title>Description.</title><p>Stromata arising from dorsum or lateral side of insects buried in soil at a depth of about 8 cm. Stromata solitary, unbranched, cylindrical, flexible, leathery, 13–19 cm long, 0.8–1.5 mm wide, greyish white to yellowish brown, tapering abruptly toward the apex, with a blackish brown apex of 0.1–0.6 cm long. Fertile parts cylindrical, yellowish brown, 4.4–8.9 cm long, with intermittent and irregular sheets on the middle part of stromata, with a sterile apex of 3.2–4.6 cm. Perithecia pseudoimmersed, dense, vertically arranged, oval to oblong, 209–238 × 105–143 µm. Tip ostioles slightly protruding, yellowish brown at an early stage and blackish brown at maturity. Asci 8-spored, filiform, hyaline, 61–103 × 2.9–7.4 µm, with a hemispheric apical cap of 3.6–5.1 × 1.9–2.6 µm. Ascospores filiform, multiseptate, hyaline, tapering at both ends, 42–52 × 2.2–2.9 µm, not breaking into secondary ascospores. <bold>Asexual morph</bold>: Undetermined.</p></tp:treatment-sec><tp:treatment-sec sec-type="Cultural characteristics"><title>Cultural characteristics.</title><p>Colonies on PDA grow slowly, reaching 3 mm in diameter about 50 days at 25 °C, dark brown, with a layer of white mycelia covering the surface.</p></tp:treatment-sec><tp:treatment-sec sec-type="Habitat"><title>Habitat.</title><p>Parasitic on adults of <italic><tp:taxon-name><tp:taxon-name-part taxon-name-part-type="genus" reg="Gryllotalpa">Gryllotalpa</tp:taxon-name-part></tp:taxon-name></italic> (<italic><tp:taxon-name><tp:taxon-name-part taxon-name-part-type="family" reg="Gryllotalpidae">Gryllotalpidae</tp:taxon-name-part></tp:taxon-name></italic>, <italic><tp:taxon-name><tp:taxon-name-part taxon-name-part-type="order" reg="Orthoptera">Orthoptera</tp:taxon-name-part></tp:taxon-name></italic>) buried in soil of the evergreen broad-leaved forests.</p></tp:treatment-sec><tp:treatment-sec sec-type="Distribution"><title>Distribution.</title><p>China, Yunnan Province, Pu’er City.</p></tp:treatment-sec><tp:treatment-sec sec-type="Other material examined"><title>Other material examined.</title><p>China • Yunnan Province, Pu’er City, Simao District, Ancient Tea Horse Road. <named-content xmlns:xlink="http://www.w3.org/1999/xlink" content-type="dwc:verbatimCoordinates" xlink:type="simple">22°50'N, 100°59'E</named-content>, alt. 1531 m, on an adult of <italic><tp:taxon-name><tp:taxon-name-part taxon-name-part-type="genus" reg="Gryllotalpa">Gryllotalpa</tp:taxon-name-part></tp:taxon-name></italic> buried in soil. 03 Aug. 2025, Zhiqin Wang (<named-content xmlns:xlink="http://www.w3.org/1999/xlink" content-type="dwc:institutional_code" xlink:title="Cryptogamic Herbarium of Kunming Institute of Botany" xlink:href="https://scientific-collections.gbif.org/institution/a897b083-b832-4395-b663-209d7772a976" xlink:type="simple">HKAS</named-content> 126114, paratype; <abbrev xmlns:xlink="http://www.w3.org/1999/xlink" content-type="institution" xlink:title="Kunming Institute of Botany Culture Collection (" xlink:type="simple">KUNCC</abbrev> 11569, ex-paratype culture).</p></tp:treatment-sec><tp:treatment-sec sec-type="Commentary"><title>Commentary.</title><p>Phylogenetic analyses showed that the three samples of <italic><tp:taxon-name><tp:taxon-name-part taxon-name-part-type="genus" reg="Ophiocordyceps">O.</tp:taxon-name-part> <tp:taxon-name-part taxon-name-part-type="species" reg="simaoensis">simaoensis</tp:taxon-name-part></tp:taxon-name></italic> were clustered as a distinct clade with a close relationship to <italic><tp:taxon-name><tp:taxon-name-part taxon-name-part-type="genus" reg="Ophiocordyceps">O.</tp:taxon-name-part> <tp:taxon-name-part taxon-name-part-type="species" reg="longistipes">longistipes</tp:taxon-name-part></tp:taxon-name></italic> and <italic><tp:taxon-name><tp:taxon-name-part taxon-name-part-type="genus" reg="Ophiocordyceps">O.</tp:taxon-name-part> <tp:taxon-name-part taxon-name-part-type="species" reg="fusiformis">fusiformis</tp:taxon-name-part></tp:taxon-name></italic> (Fig. <xref ref-type="fig" rid="F3">1</xref>). However, these species differ in their host associations: <italic><tp:taxon-name><tp:taxon-name-part taxon-name-part-type="genus" reg="Ophiocordyceps">O.</tp:taxon-name-part> <tp:taxon-name-part taxon-name-part-type="species" reg="simaoensis">simaoensis</tp:taxon-name-part></tp:taxon-name></italic> is parasitic on adults of <italic><tp:taxon-name><tp:taxon-name-part taxon-name-part-type="genus" reg="Gryllotalpa">Gryllotalpa</tp:taxon-name-part></tp:taxon-name></italic>, whereas <italic><tp:taxon-name><tp:taxon-name-part taxon-name-part-type="genus" reg="Ophiocordyceps">O.</tp:taxon-name-part> <tp:taxon-name-part taxon-name-part-type="species" reg="longistipes">longistipes</tp:taxon-name-part></tp:taxon-name></italic> and <italic><tp:taxon-name><tp:taxon-name-part taxon-name-part-type="genus" reg="Ophiocordyceps">O.</tp:taxon-name-part> <tp:taxon-name-part taxon-name-part-type="species" reg="fusiformis">fusiformis</tp:taxon-name-part></tp:taxon-name></italic> are parasitic on termites. Morphologically, a key distinguishing feature is the position of perithecia: pseudoimmersed in <italic><tp:taxon-name><tp:taxon-name-part taxon-name-part-type="genus" reg="Ophiocordyceps">O.</tp:taxon-name-part> <tp:taxon-name-part taxon-name-part-type="species" reg="simaoensis">simaoensis</tp:taxon-name-part></tp:taxon-name></italic> versus superficial in <italic><tp:taxon-name><tp:taxon-name-part taxon-name-part-type="genus" reg="Ophiocordyceps">O.</tp:taxon-name-part> <tp:taxon-name-part taxon-name-part-type="species" reg="longistipes">longistipes</tp:taxon-name-part></tp:taxon-name></italic>. Additionally, <italic><tp:taxon-name><tp:taxon-name-part taxon-name-part-type="genus" reg="Ophiocordyceps">O.</tp:taxon-name-part> <tp:taxon-name-part taxon-name-part-type="species" reg="simaoensis">simaoensis</tp:taxon-name-part></tp:taxon-name></italic> has smaller perithecia (209–238 × 105–143 µm vs. 390–420 × 295–350 µm), shorter asci (61–103 × 2.9–7.4 µm vs. 160–195 × 4.5–6.5 µm), and shorter ascospores (42–52 × 2.2–2.9 µm vs. 70–85 × 3.5–4.5 µm) than <italic><tp:taxon-name><tp:taxon-name-part taxon-name-part-type="genus" reg="Ophiocordyceps">O.</tp:taxon-name-part> <tp:taxon-name-part taxon-name-part-type="species" reg="longistipes">longistipes</tp:taxon-name-part></tp:taxon-name></italic> (<xref ref-type="bibr" rid="B12">Fan et al. 2024</xref>). Similarly, <italic><tp:taxon-name><tp:taxon-name-part taxon-name-part-type="genus" reg="Ophiocordyceps">O.</tp:taxon-name-part> <tp:taxon-name-part taxon-name-part-type="species" reg="simaoensis">simaoensis</tp:taxon-name-part></tp:taxon-name></italic> is distinguished from <italic><tp:taxon-name><tp:taxon-name-part taxon-name-part-type="genus" reg="Ophiocordyceps">O.</tp:taxon-name-part> <tp:taxon-name-part taxon-name-part-type="species" reg="fusiformis">fusiformis</tp:taxon-name-part></tp:taxon-name></italic> by its pseudoimmersed perithecia, smaller perithecia, shorter asci and ascospores (Table <xref ref-type="table" rid="T2">2</xref>).</p><table-wrap id="T2" position="float" orientation="portrait"><label>Table 2.</label><caption><p>Morphological comparison between new species and related species.</p></caption><table><tbody><tr><th rowspan="1" colspan="1">Species</th><th rowspan="1" colspan="1">Stromata (mm)</th><th rowspan="1" colspan="1">Fertile parts (mm)</th><th rowspan="1" colspan="1">Perithecia (µm)</th><th rowspan="1" colspan="1">Asci (μm)</th><th rowspan="1" colspan="1">Ascospores (μm)</th><th rowspan="1" colspan="1">Phialides (μm)</th><th rowspan="1" colspan="1">Conidia (μm)</th><th rowspan="1" colspan="1">References</th></tr><tr><td rowspan="1" colspan="1">
                    <italic>
                      <tp:taxon-name><tp:taxon-name-part taxon-name-part-type="genus" reg="Ophiocordyceps">Ophiocordyceps</tp:taxon-name-part> <tp:taxon-name-part taxon-name-part-type="species" reg="acicularis">acicularis</tp:taxon-name-part></tp:taxon-name>
                    </italic>
                  </td><td rowspan="1" colspan="1">—</td><td rowspan="1" colspan="1">—</td><td rowspan="1" colspan="1">Black, broadly conical or ovate, 280 × 250</td><td rowspan="1" colspan="1">Narrow-clavate, 260–290 × 7–10</td><td rowspan="1" colspan="1">Linear-clavate, 150–240 × 3–4</td><td rowspan="1" colspan="1">—</td><td rowspan="1" colspan="1">—</td><td rowspan="1" colspan="1">
                    <xref ref-type="bibr" rid="B32">Petch 1933</xref>
                  </td></tr><tr><td rowspan="1" colspan="1">
                    <italic>
                      <tp:taxon-name><tp:taxon-name-part taxon-name-part-type="genus" reg="Ophiocordyceps">O.</tp:taxon-name-part> <tp:taxon-name-part taxon-name-part-type="species" reg="fusiformis">fusiformis</tp:taxon-name-part></tp:taxon-name>
                    </italic>
                  </td><td rowspan="1" colspan="1">Solitary, cylindrical, brown, 60 × 1–2</td><td rowspan="1" colspan="1">14–15 × 4–5</td><td rowspan="1" colspan="1">Superficial, ovoid, 316.5–347.5 × 186.5–232</td><td rowspan="1" colspan="1">8-spored, cylindrical, 170.5–210.5 × 8–11</td><td rowspan="1" colspan="1">Cylindrical, 49–67 × 5–6</td><td rowspan="1" colspan="1">Monophialidic, 11–21 × 2–4</td><td rowspan="1" colspan="1">Fusiform, 7–13.5 × 2–4</td><td rowspan="1" colspan="1">
                    <xref ref-type="bibr" rid="B51">Tasanathai et al. 2022</xref>
                  </td></tr><tr><td rowspan="1" colspan="1">
                    <bold>
                      <italic>
                        <tp:taxon-name><tp:taxon-name-part taxon-name-part-type="genus" reg="Ophiocordyceps">O.</tp:taxon-name-part> <tp:taxon-name-part taxon-name-part-type="species" reg="guishanensis">guishanensis</tp:taxon-name-part></tp:taxon-name>
                      </italic>
                    </bold>
                  </td><td rowspan="1" colspan="1">
                    <bold>Solitary, unbranched, cylindrical, yellowish-brown to black-brown, 56–87 × 0.3–0.5</bold>
                  </td><td rowspan="1" colspan="1">
                    <bold>Cylindrical, yellowish-brown, 19–35 long</bold>
                  </td><td rowspan="1" colspan="1">
                    <bold>Superficial, black-brown to black, oval to oblong, 250–584 × 173–542</bold>
                  </td><td rowspan="1" colspan="1">
                    <bold>8-spored, filiform, 86–145 × 2.1–6.1</bold>
                  </td><td rowspan="1" colspan="1"><bold>Not observed</bold>.</td><td rowspan="1" colspan="1">
                    <bold>—</bold>
                  </td><td rowspan="1" colspan="1">
                    <bold>—</bold>
                  </td><td rowspan="1" colspan="1">
                    <bold>This study</bold>
                  </td></tr><tr><td rowspan="1" colspan="1">
                    <italic>
                      <tp:taxon-name><tp:taxon-name-part taxon-name-part-type="genus" reg="Ophiocordyceps">O.</tp:taxon-name-part> <tp:taxon-name-part taxon-name-part-type="species" reg="liaoningensis">liaoningensis</tp:taxon-name-part></tp:taxon-name>
                    </italic>
                  </td><td rowspan="1" colspan="1">Single, cylindrical, pale brown, 50–60 × 1–3</td><td rowspan="1" colspan="1">Cylindrical, dark brown, 10–20 × 2–3</td><td rowspan="1" colspan="1">Superficial, dark brown, ovoid to flask-shaped, 310–415 × 170–290</td><td rowspan="1" colspan="1">8-spored, cylindrical, 205–255 × 7–11</td><td rowspan="1" colspan="1">Slender filiform, 150–200 × 2–4</td><td rowspan="1" colspan="1">Polyblastic, clavate or bottle-shaped, 15–33 × 3.5–6.5</td><td rowspan="1" colspan="1">Ovoid or subglobose, 5–9 × 4.2–6.4</td><td rowspan="1" colspan="1">Yang et al. 2025</td></tr><tr><td rowspan="1" colspan="1">
                    <italic>
                      <tp:taxon-name><tp:taxon-name-part taxon-name-part-type="genus" reg="Ophiocordyceps">O.</tp:taxon-name-part> <tp:taxon-name-part taxon-name-part-type="species" reg="longistipes">longistipes</tp:taxon-name-part></tp:taxon-name>
                    </italic>
                  </td><td rowspan="1" colspan="1">Solitary, unbranched, cylindrical, grayish white to yellowish brown, 170–240 × 0.5–1.0</td><td rowspan="1" colspan="1">Cylindrical, yellowish brown, 30–55 long</td><td rowspan="1" colspan="1">Superficial, pale yellow to brown, pyramidal to oval, 390–420 × 295–350</td><td rowspan="1" colspan="1">8-spored, filiform, 160–195 × 4.5–6.5</td><td rowspan="1" colspan="1">Filiform, 70–85 × 3.5–4.5</td><td rowspan="1" colspan="1">Monophialidic or rarely polyphialidic, flaskshaped, 29–60 × 4–4.5</td><td rowspan="1" colspan="1">Citriform or oval, 7–10 × 4.5–7</td><td rowspan="1" colspan="1">
                    <xref ref-type="bibr" rid="B12">Fan et al. 2024</xref>
                  </td></tr><tr><td rowspan="1" colspan="1">
                    <bold>
                      <italic>
                        <tp:taxon-name><tp:taxon-name-part taxon-name-part-type="genus" reg="Ophiocordyceps">O.</tp:taxon-name-part> <tp:taxon-name-part taxon-name-part-type="species" reg="simaoensis">simaoensis</tp:taxon-name-part></tp:taxon-name>
                      </italic>
                    </bold>
                  </td><td rowspan="1" colspan="1">
                    <bold>Solitary, unbranched, cylindrical, greyish white to yellowish brown, 130–190 × 0.8–1.5</bold>
                  </td><td rowspan="1" colspan="1">
                    <bold>Cylindrical, yellowish brown, 44–89 long</bold>
                  </td><td rowspan="1" colspan="1">
                    <bold>Pseudo-immersed, yellowish brown to blackish brown, oval to oblong, 209–238 × 105–143</bold>
                  </td><td rowspan="1" colspan="1">
                    <bold>8-spored, filiform, 61–103 × 2.9–7.4</bold>
                  </td><td rowspan="1" colspan="1">
                    <bold>Filiform, 42–52 × 2.2–2.9</bold>
                  </td><td rowspan="1" colspan="1">
                    <bold>—</bold>
                  </td><td rowspan="1" colspan="1">
                    <bold>—</bold>
                  </td><td rowspan="1" colspan="1">
                    <bold>This study</bold>
                  </td></tr></tbody></table><table-wrap-foot><fn><p>The symbol “—” means that the data is unavailable.</p></fn></table-wrap-foot></table-wrap></tp:treatment-sec><tp:treatment-sec><!--Section generated to contain objects referenced in tp:taxon-treatment.--><fig id="F3" position="float" orientation="portrait"><object-id xmlns:xlink="http://www.w3.org/1999/xlink" content-type="doi" xlink:type="simple">10.3897/mycokeys.129.177387.figure1</object-id><object-id xmlns:xlink="http://www.w3.org/1999/xlink" content-type="arpha" xlink:type="simple">1AB73C6F-1BF1-5ECC-BF6F-4423C1CC607F</object-id><label>Figure 1.</label><caption><p>Phylogenetic tree inferred from a multi-gene (nr<italic>SSU</italic>, nr<italic>LSU</italic>, <italic><abbrev xmlns:xlink="http://www.w3.org/1999/xlink" xlink:title="translation elongation factor 1α" xlink:type="simple">tef-1α</abbrev></italic>, <italic><abbrev xmlns:xlink="http://www.w3.org/1999/xlink" xlink:title="largest subunits of RNA polymerase II" xlink:type="simple">rpb1</abbrev></italic> and <italic><abbrev xmlns:xlink="http://www.w3.org/1999/xlink" xlink:title="second largest subunits of RNA polymerase II" xlink:type="simple">rpb2</abbrev></italic>) dataset of 239 taxa using <abbrev xmlns:xlink="http://www.w3.org/1999/xlink" xlink:title="maximum likelihood" xlink:type="simple">ML</abbrev> and <abbrev xmlns:xlink="http://www.w3.org/1999/xlink" xlink:title="bayesian inference" xlink:type="simple">BI</abbrev> methods. Statistical support values of greater than 70% are provided at the nodes for <abbrev xmlns:xlink="http://www.w3.org/1999/xlink" xlink:title="maximum likelihood" xlink:type="simple">ML</abbrev> bootstrap proportions and <abbrev xmlns:xlink="http://www.w3.org/1999/xlink" xlink:title="bayesian inference" xlink:type="simple">BI</abbrev> posterior probabilities. Newly described taxa in this study are highlighted in bold.</p></caption><graphic xmlns:xlink="http://www.w3.org/1999/xlink" xlink:href="mycokeys-129-299-g001.jpg" id="oo_1559644.jpg" position="float" orientation="portrait" xlink:type="simple"><uri content-type="original_file" xlink:type="simple">https://binary.pensoft.net/fig/1559644</uri></graphic></fig></tp:treatment-sec><ref-list><ref id="B12"><mixed-citation xmlns:xlink="http://www.w3.org/1999/xlink" xlink:type="simple">Fan Q, Yang T, Li H, Wang XM, Liao HF, Shen PH, Yang ZL, Zeng WB, Wang YB (2024) Molecular phylogeny and morphology reveal two new entomopathogenic species of <italic><tp:taxon-name><tp:taxon-name-part taxon-name-part-type="genus">Ophiocordyceps</tp:taxon-name-part></tp:taxon-name></italic> (<italic><tp:taxon-name><tp:taxon-name-part taxon-name-part-type="family">Ophiocordycipitaceae</tp:taxon-name-part></tp:taxon-name></italic>, <italic><tp:taxon-name><tp:taxon-name-part taxon-name-part-type="order">Hypocreales</tp:taxon-name-part></tp:taxon-name></italic>) parasitic on termites from China. MycoKeys 103: 1–24. <ext-link xlink:href="10.3897/mycokeys.103.116153" ext-link-type="doi" xlink:type="simple">https://doi.org/10.3897/mycokeys.103.116153</ext-link></mixed-citation></ref><ref id="B32"><mixed-citation xmlns:xlink="http://www.w3.org/1999/xlink" xlink:type="simple">Petch T (1933) Notes on entomogenous fungi. Transactions of the British Mycological Society 18(1): 48–75. <ext-link xlink:href="10.1016/S0007-1536(33)80026-X" ext-link-type="doi" xlink:type="simple">https://doi.org/10.1016/S0007-1536(33)80026-X</ext-link></mixed-citation></ref><ref id="B51"><mixed-citation xmlns:xlink="http://www.w3.org/1999/xlink" xlink:type="simple">Tasanathai K, Khonsanit A, Noisripoom W, Kobmoo N, Luangsa-ard JJ (2022) Hidden species behind <italic><tp:taxon-name><tp:taxon-name-part taxon-name-part-type="genus">Ophiocordyceps</tp:taxon-name-part></tp:taxon-name></italic> (<italic><tp:taxon-name><tp:taxon-name-part taxon-name-part-type="family">Ophiocordycipitaceae</tp:taxon-name-part></tp:taxon-name></italic>, <italic><tp:taxon-name><tp:taxon-name-part taxon-name-part-type="order">Hypocreales</tp:taxon-name-part></tp:taxon-name></italic>) on termites: Four new species from Thailand. Mycological Progress 21(10): 86–102. <ext-link xlink:href="10.3897/mycokeys.56.37636" ext-link-type="doi" xlink:type="simple">https://doi.org/10.3897/mycokeys.56.37636</ext-link></mixed-citation></ref></ref-list></tp:taxon-treatment>
